# Supplementary material for: Insights into treatment-specific prognostic somatic mutations in NSCLC from the AACR NSCLC GENIE BPC cohort analysis
Source: BMC Pulm Med. 2024 Jul 2;24:309. doi: 10.1186/s12890-024-03124-4 (PMC11218090; doi:10.1186/s12890-024-03124-4)
Supplement: Supplementary file 1 — Supplementary Material 1. [file 12890_2024_3124_MOESM1_ESM.xlsx]

## Sheet: sTable.1
Sup.Table.1 Gene panels
Gene Panel Name	Number of genes	Process
UHN-48-V1	48	Exclude
UHN-50-V2	50	Exclude
VICC-01-SOLIDTUMOR	31	Exclude
DFCI-ONCOPANEL-1	304	158 common genes
DFCI-ONCOPANEL-2	326
DFCI-ONCOPANEL-3	447
MSK-IMPACT341	341
MSK-IMPACT410	410
MSK-IMPACT468	468
VICC-01-T7	429
VICC-01-T5A	323

## Sheet: sTable.2
Sup.Table.2 Gene panels details
	GeneSymbol	DFCI-ONCOPANEL-1	DFCI-ONCOPANEL-2	DFCI-ONCOPANEL-3	MSK-IMPACT341	MSK-IMPACT410	MSK-IMPACT468	VICC-01-T7	VICC-01-T5A
1	ABL1	1	1	1	1	1	1	1	1
2	AKT1	1	1	1	1	1	1	1	1
3	AKT2	1	1	1	1	1	1	1	1
4	AKT3	1	1	1	1	1	1	1	1
5	ALK	1	1	1	1	1	1	1	1
6	APC	1	1	1	1	1	1	1	1
7	AR	1	1	1	1	1	1	1	1
8	ARAF	1	1	1	1	1	1	1	1
9	ARID1A	1	1	1	1	1	1	1	1
10	ARID2	1	1	1	1	1	1	1	1
11	ASXL1	1	1	1	1	1	1	1	1
12	ATM	1	1	1	1	1	1	1	1
13	ATRX	1	1	1	1	1	1	1	1
14	AURKA	1	1	1	1	1	1	1	1
15	AURKB	1	1	1	1	1	1	1	1
16	AXL	1	1	1	1	1	1	1	1
17	BAP1	1	1	1	1	1	1	1	1
18	BCL2	1	1	1	1	1	1	1	1
19	BCL6	1	1	1	1	1	1	1	1
20	BCOR	1	1	1	1	1	1	1	1
21	BLM	1	1	1	1	1	1	1	1
22	BRAF	1	1	1	1	1	1	1	1
23	BRCA1	1	1	1	1	1	1	1	1
24	BRCA2	1	1	1	1	1	1	1	1
25	BRIP1	1	1	1	1	1	1	1	1
26	CARD11	1	1	1	1	1	1	1	1
27	CBL	1	1	1	1	1	1	1	1
28	CCND1	1	1	1	1	1	1	1	1
29	CCND2	1	1	1	1	1	1	1	1
30	CCND3	1	1	1	1	1	1	1	1
31	CCNE1	1	1	1	1	1	1	1	1
32	CD79B	1	1	1	1	1	1	1	1
33	CDC73	1	1	1	1	1	1	1	1
34	CDH1	1	1	1	1	1	1	1	1
35	CDK4	1	1	1	1	1	1	1	1
36	CDK6	1	1	1	1	1	1	1	1
37	CDKN1B	1	1	1	1	1	1	1	1
38	CDKN2A	1	1	1	1	1	1	1	1
39	CDKN2B	1	1	1	1	1	1	1	1
40	CDKN2C	1	1	1	1	1	1	1	1
41	CHEK2	1	1	1	1	1	1	1	1
42	CREBBP	1	1	1	1	1	1	1	1
43	CRKL	1	1	1	1	1	1	1	1
44	CRLF2	1	1	1	1	1	1	1	1
45	CTNNB1	1	1	1	1	1	1	1	1
46	DDR2	1	1	1	1	1	1	1	1
47	DIS3	1	1	1	1	1	1	1	1
48	DNMT3A	1	1	1	1	1	1	1	1
49	EGFR	1	1	1	1	1	1	1	1
50	EP300	1	1	1	1	1	1	1	1
51	ERBB2	1	1	1	1	1	1	1	1
52	ERBB3	1	1	1	1	1	1	1	1
53	ERBB4	1	1	1	1	1	1	1	1
54	ERCC2	1	1	1	1	1	1	1	1
55	ESR1	1	1	1	1	1	1	1	1
56	ETV1	1	1	1	1	1	1	1	1
57	ETV6	1	1	1	1	1	1	1	1
58	EZH2	1	1	1	1	1	1	1	1
59	FAM46C	1	1	1	1	1	1	1	1
60	FANCA	1	1	1	1	1	1	1	1
61	FANCC	1	1	1	1	1	1	1	1
62	FBXW7	1	1	1	1	1	1	1	1
63	FGFR1	1	1	1	1	1	1	1	1
64	FGFR2	1	1	1	1	1	1	1	1
65	FGFR3	1	1	1	1	1	1	1	1
66	FGFR4	1	1	1	1	1	1	1	1
67	FLT1	1	1	1	1	1	1	1	1
68	FLT3	1	1	1	1	1	1	1	1
69	FLT4	1	1	1	1	1	1	1	1
70	GATA3	1	1	1	1	1	1	1	1
71	GNA11	1	1	1	1	1	1	1	1
72	GNAQ	1	1	1	1	1	1	1	1
73	GNAS	1	1	1	1	1	1	1	1
74	HRAS	1	1	1	1	1	1	1	1
75	IDH1	1	1	1	1	1	1	1	1
76	IDH2	1	1	1	1	1	1	1	1
77	IGF1R	1	1	1	1	1	1	1	1
78	IKZF1	1	1	1	1	1	1	1	1
79	JAK2	1	1	1	1	1	1	1	1
80	JAK3	1	1	1	1	1	1	1	1
81	KDM6A	1	1	1	1	1	1	1	1
82	KDR	1	1	1	1	1	1	1	1
83	KIT	1	1	1	1	1	1	1	1
84	KMT2A	1	1	1	1	1	1	1	1
85	KMT2D	1	1	1	1	1	1	1	1
86	KRAS	1	1	1	1	1	1	1	1
87	LMO1	1	1	1	1	1	1	1	1
88	MAP2K1	1	1	1	1	1	1	1	1
89	MAP2K4	1	1	1	1	1	1	1	1
90	MAP3K1	1	1	1	1	1	1	1	1
91	MCL1	1	1	1	1	1	1	1	1
92	MDM2	1	1	1	1	1	1	1	1
93	MDM4	1	1	1	1	1	1	1	1
94	MEF2B	1	1	1	1	1	1	1	1
95	MEN1	1	1	1	1	1	1	1	1
96	MET	1	1	1	1	1	1	1	1
97	MITF	1	1	1	1	1	1	1	1
98	MLH1	1	1	1	1	1	1	1	1
99	MPL	1	1	1	1	1	1	1	1
100	MSH2	1	1	1	1	1	1	1	1
101	MSH6	1	1	1	1	1	1	1	1
102	MTOR	1	1	1	1	1	1	1	1
103	MUTYH	1	1	1	1	1	1	1	1
104	MYC	1	1	1	1	1	1	1	1
105	MYCL	1	1	1	1	1	1	1	1
106	MYCN	1	1	1	1	1	1	1	1
107	MYD88	1	1	1	1	1	1	1	1
108	NBN	1	1	1	1	1	1	1	1
109	NF1	1	1	1	1	1	1	1	1
110	NF2	1	1	1	1	1	1	1	1
111	NFE2L2	1	1	1	1	1	1	1	1
112	NKX2-1	1	1	1	1	1	1	1	1
113	NOTCH1	1	1	1	1	1	1	1	1
114	NOTCH2	1	1	1	1	1	1	1	1
115	NPM1	1	1	1	1	1	1	1	1
116	NRAS	1	1	1	1	1	1	1	1
117	NTRK1	1	1	1	1	1	1	1	1
118	NTRK2	1	1	1	1	1	1	1	1
119	NTRK3	1	1	1	1	1	1	1	1
120	PALB2	1	1	1	1	1	1	1	1
121	PAX5	1	1	1	1	1	1	1	1
122	PDGFRA	1	1	1	1	1	1	1	1
123	PDGFRB	1	1	1	1	1	1	1	1
124	PIK3CA	1	1	1	1	1	1	1	1
125	PIK3R1	1	1	1	1	1	1	1	1
126	PMS2	1	1	1	1	1	1	1	1
127	PRDM1	1	1	1	1	1	1	1	1
128	PRKAR1A	1	1	1	1	1	1	1	1
129	PTCH1	1	1	1	1	1	1	1	1
130	PTEN	1	1	1	1	1	1	1	1
131	PTPN11	1	1	1	1	1	1	1	1
132	RAF1	1	1	1	1	1	1	1	1
133	RARA	1	1	1	1	1	1	1	1
134	RB1	1	1	1	1	1	1	1	1
135	REL	1	1	1	1	1	1	1	1
136	RET	1	1	1	1	1	1	1	1
137	ROS1	1	1	1	1	1	1	1	1
138	RUNX1	1	1	1	1	1	1	1	1
139	SETD2	1	1	1	1	1	1	1	1
140	SF3B1	1	1	1	1	1	1	1	1
141	SMAD2	1	1	1	1	1	1	1	1
142	SMAD4	1	1	1	1	1	1	1	1
143	SMARCA4	1	1	1	1	1	1	1	1
144	SMARCB1	1	1	1	1	1	1	1	1
145	SMO	1	1	1	1	1	1	1	1
146	SOCS1	1	1	1	1	1	1	1	1
147	SOX2	1	1	1	1	1	1	1	1
148	STAG2	1	1	1	1	1	1	1	1
149	STK11	1	1	1	1	1	1	1	1
150	SUFU	1	1	1	1	1	1	1	1
151	TET2	1	1	1	1	1	1	1	1
152	TNFAIP3	1	1	1	1	1	1	1	1
153	TP53	1	1	1	1	1	1	1	1
154	TSC1	1	1	1	1	1	1	1	1
155	TSC2	1	1	1	1	1	1	1	1
156	VHL	1	1	1	1	1	1	1	1
157	WT1	1	1	1	1	1	1	1	1
158	XPO1	1	1	1	1	1	1	1	1
159	ALOX12B	1	1	0	1	1	1	1	1
160	ARID1B	1	1	1	1	1	1	1	0
161	BCL2L1	1	1	1	1	1	1	1	0
162	BMPR1A	1	1	1	1	1	1	1	0
163	BRD4	1	1	1	1	1	1	1	0
164	CD274	1	1	1	1	1	1	1	0
165	CDKN1A	1	1	1	1	1	1	1	0
166	CEBPA	1	1	1	0	1	1	1	1
167	DICER1	1	1	1	1	1	1	1	0
168	EPHA3	1	1	0	1	1	1	1	1
169	EPHA5	1	1	0	1	1	1	1	1
170	ERCC4	1	1	1	1	1	1	1	0
171	ERG	0	1	1	1	1	1	1	1
172	FH	1	1	1	1	1	1	1	0
173	FLCN	1	1	1	1	1	1	1	0
174	HNF1A	1	1	1	1	1	1	1	0
175	KDM5C	0	1	1	1	1	1	1	1
176	KEAP1	0	1	1	1	1	1	1	1
177	NFKBIA	1	1	1	0	1	1	1	1
178	PARK2	1	1	1	1	1	1	1	0
179	PBRM1	0	1	1	1	1	1	1	1
180	PNRC1	1	1	0	1	1	1	1	1
181	SDHB	1	1	1	1	1	1	1	0
182	SDHC	1	1	1	1	1	1	1	0
183	SDHD	1	1	1	1	1	1	1	0
184	SH2B3	1	1	1	0	1	1	1	1
185	SOX9	1	1	1	1	1	1	1	0
186	SRC	1	1	0	1	1	1	1	1
187	SYK	1	1	0	1	1	1	1	1
188	TMPRSS2	0	1	1	1	1	1	1	1
189	U2AF1	1	1	1	1	1	1	1	0
190	ATR	0	0	1	1	1	1	1	1
191	B2M	1	1	1	1	1	1	0	0
192	BARD1	0	0	1	1	1	1	1	1
193	CASP8	0	0	1	1	1	1	1	1
194	CBFB	0	0	1	1	1	1	1	1
195	CDK12	0	0	1	1	1	1	1	1
196	CDK8	0	0	1	1	1	1	1	1
197	CHEK1	0	0	1	1	1	1	1	1
198	CIC	0	0	1	1	1	1	1	1
199	CSF1R	0	1	0	1	1	1	1	1
200	CTCF	0	0	1	1	1	1	1	1
201	DAXX	0	0	1	1	1	1	1	1
202	ERCC3	1	1	1	1	1	1	0	0
203	ERCC5	1	1	1	1	1	1	0	0
204	FOXL2	0	0	1	1	1	1	1	1
205	GATA2	0	0	1	1	1	1	1	1
206	GLI1	1	1	1	0	1	1	1	0
207	H3F3A	1	1	1	0	1	1	1	0
208	IGF2	0	0	1	1	1	1	1	1
209	IL7R	0	0	1	1	1	1	1	1
210	JAK1	0	0	1	1	1	1	1	1
211	KDM5A	0	0	1	1	1	1	1	1
212	MAP2K2	0	0	1	1	1	1	1	1
213	MAPK1	1	1	1	1	1	1	0	0
214	MED12	0	0	1	1	1	1	1	1
215	MRE11A	0	0	1	1	1	1	1	1
216	NOTCH3	0	0	1	1	1	1	1	1
217	NSD1	0	0	1	1	1	1	1	1
218	PHOX2B	1	1	1	1	1	1	0	0
219	PIM1	1	1	1	1	1	1	0	0
220	PMS1	1	1	1	1	1	1	0	0
221	PPP2R1A	0	0	1	1	1	1	1	1
222	RAD50	0	0	1	1	1	1	1	1
223	RAD51	0	0	1	1	1	1	1	1
224	RAD51C	0	0	1	1	1	1	1	1
225	RAD51D	0	0	1	1	1	1	1	1
226	RAD52	0	0	1	1	1	1	1	1
227	RICTOR	0	0	1	1	1	1	1	1
228	RNF43	0	0	1	1	1	1	1	1
229	RPTOR	0	0	1	1	1	1	1	1
230	SDHA	0	1	1	1	1	1	1	0
231	SDHAF2	1	1	1	1	1	1	0	0
232	SPOP	0	0	1	1	1	1	1	1
233	STAT3	1	1	1	0	1	1	1	0
234	SUZ12	1	1	1	1	1	1	0	0
235	TERT	1	1	1	1	1	1	0	0
236	TSHR	0	0	1	1	1	1	1	1
237	AMER1	0	0	0	1	1	1	1	1
238	BCORL1	1	1	1	0	0	0	1	1
239	BTK	0	0	0	1	1	1	1	1
240	CYLD	1	1	1	0	0	1	1	0
241	DOT1L	0	0	0	1	1	1	1	1
242	EPHA7	1	1	0	0	1	1	1	0
243	EPHB1	0	0	0	1	1	1	1	1
244	ETV4	1	1	1	0	0	0	1	1
245	ETV5	1	1	1	0	0	0	1	1
246	EWSR1	1	1	1	0	0	0	1	1
247	FAM175A	0	0	1	1	1	1	1	0
248	FANCD2	1	1	1	0	0	0	1	1
249	FANCE	1	1	1	0	0	0	1	1
250	FANCF	1	1	1	0	0	0	1	1
251	FANCG	1	1	1	0	0	0	1	1
252	FAT1	0	0	1	1	1	1	1	0
253	FGF19	0	0	0	1	1	1	1	1
254	FGF3	0	0	0	1	1	1	1	1
255	FGF4	0	0	0	1	1	1	1	1
256	GATA1	0	0	0	1	1	1	1	1
257	GREM1	0	0	1	1	1	1	1	0
258	GRIN2A	0	0	0	1	1	1	1	1
259	GSK3B	0	0	0	1	1	1	1	1
260	HGF	0	0	0	1	1	1	1	1
261	ID3	1	1	1	0	1	1	0	0
262	IGF1	0	0	0	1	1	1	1	1
263	IKBKE	0	0	0	1	1	1	1	1
264	IRF4	0	0	0	1	1	1	1	1
265	IRS2	0	0	0	1	1	1	1	1
266	JUN	0	0	0	1	1	1	1	1
267	MAP3K13	0	0	0	1	1	1	1	1
268	NCOR1	0	0	0	1	1	1	1	1
269	NOTCH4	0	0	0	1	1	1	1	1
270	PAK7	0	0	0	1	1	1	1	1
271	PARP1	0	0	0	1	1	1	1	1
272	PDCD1LG2	1	1	1	0	0	1	1	0
273	PIK3C2G	0	0	0	1	1	1	1	1
274	PIK3C3	0	0	0	1	1	1	1	1
275	PIK3CG	0	0	0	1	1	1	1	1
276	PIK3R2	0	0	0	1	1	1	1	1
277	POLE	0	0	1	1	1	1	1	0
278	PRKCI	1	1	1	0	0	1	1	0
279	PRKDC	1	1	1	0	0	0	1	1
280	PTPRD	0	1	0	1	1	1	1	0
281	RAC1	0	0	1	1	1	1	1	0
282	RAD21	1	1	1	0	1	1	0	0
283	RAD51B	0	0	0	1	1	1	1	1
284	RAD54L	0	0	0	1	1	1	1	1
285	RBM10	0	0	1	1	1	1	1	0
286	RECQL4	0	1	1	1	1	1	0	0
287	RFWD2	1	1	0	1	1	1	0	0
288	SMARCD1	0	0	0	1	1	1	1	1
289	SPEN	0	0	0	1	1	1	1	1
290	SRSF2	1	1	1	0	1	1	0	0
291	TBX3	0	0	0	1	1	1	1	1
292	TCF3	1	1	1	0	1	1	0	0
293	TCF7L2	1	1	1	0	1	1	0	0
294	TGFBR2	0	0	0	1	1	1	1	1
295	TNFRSF14	0	0	0	1	1	1	1	1
296	TOP1	0	0	0	1	1	1	1	1
297	VEGFA	0	0	1	0	1	1	1	1
298	ZNF217	1	1	1	0	0	0	1	1
299	ZRSR2	1	1	1	0	1	1	0	0
300	AXIN1	0	0	0	1	1	1	1	0
301	AXIN2	0	0	1	1	1	1	0	0
302	CD79A	0	0	0	0	1	1	1	1
303	CSF3R	0	1	1	0	1	1	0	0
304	CTLA4	0	0	1	1	1	1	0	0
305	CUL3	0	0	0	1	1	1	1	0
306	EED	0	1	0	1	1	1	0	0
307	EPCAM	0	0	1	1	1	1	0	0
308	FAS	1	1	1	0	0	0	1	0
309	FOXA1	0	0	1	1	1	1	0	0
310	FOXP1	0	0	0	1	1	1	1	0
311	FUBP1	0	0	0	1	1	1	1	0
312	GATA4	1	1	1	0	0	0	1	0
313	GATA6	1	1	1	0	0	0	1	0
314	HIST1H3B	0	0	1	1	1	1	0	0
315	HLA-A	0	0	0	0	1	1	1	1
316	HOXB13	0	0	1	0	1	1	1	0
317	INHBA	0	0	0	0	1	1	1	1
318	INPP4B	0	0	0	1	1	1	1	0
319	INSR	0	0	0	1	1	1	1	0
320	KLF4	0	0	1	1	1	1	0	0
321	KMT2C	0	0	0	1	1	1	1	0
322	MAX	0	0	1	1	1	1	0	0
323	MYB	1	1	1	0	0	0	1	0
324	NKX3-1	0	0	1	1	1	1	0	0
325	NUP93	0	0	0	0	1	1	1	1
326	PIK3C2B	1	1	1	0	0	0	1	0
327	PIK3CB	0	0	0	1	1	1	1	0
328	POLD1	0	0	1	0	1	1	1	0
329	PPARG	0	1	1	0	0	1	1	0
330	RASA1	0	0	1	1	1	1	0	0
331	RHEB	0	1	1	0	1	1	0	0
332	RHOA	0	0	1	1	1	1	0	0
333	RIT1	0	0	1	1	1	1	0	0
334	SH2D1A	0	0	1	1	1	1	0	0
335	SMAD3	0	0	0	1	1	1	1	0
336	TET1	0	0	1	1	1	1	0	0
337	TMEM127	0	0	1	1	1	1	0	0
338	TRAF7	0	0	1	1	1	1	0	0
339	XRCC2	0	0	1	0	1	1	1	0
340	YAP1	0	0	1	1	1	1	0	0
341	ACVR1	0	0	1	0	1	1	0	0
342	ARID5B	0	0	0	1	1	1	0	0
343	ASXL2	0	0	0	1	1	1	0	0
344	BBC3	0	0	0	1	1	1	0	0
345	BCL2L11	0	0	0	1	1	1	0	0
346	BCL2L12	1	1	1	0	0	0	0	0
347	BUB1B	1	1	1	0	0	0	0	0
348	CALR	0	0	1	0	1	1	0	0
349	CBLB	1	1	1	0	0	0	0	0
350	CD276	0	0	0	1	1	1	0	0
351	CDKN1C	1	1	1	0	0	0	0	0
352	CIITA	1	1	1	0	0	0	0	0
353	CRTC1	1	1	1	0	0	0	0	0
354	CTNNA1	0	0	1	0	0	0	1	1
355	CUX1	1	1	1	0	0	0	0	0
356	CXCR4	0	0	1	0	1	1	0	0
357	DCUN1D1	0	0	0	1	1	1	0	0
358	DDB2	1	1	1	0	0	0	0	0
359	DNMT1	0	0	0	1	1	1	0	0
360	DNMT3B	0	0	0	1	1	1	0	0
361	E2F3	0	0	0	1	1	1	0	0
362	EGFL7	0	0	0	1	1	1	0	0
363	EIF1AX	0	0	0	1	1	1	0	0
364	ERRFI1	0	0	0	0	1	1	1	0
365	EXT1	1	1	1	0	0	0	0	0
366	EXT2	1	1	1	0	0	0	0	0
367	FANCI	0	0	1	0	0	0	1	1
368	FANCL	0	0	1	0	0	0	1	1
369	FANCM	0	0	1	0	0	0	1	1
370	FUS	1	1	1	0	0	0	0	0
371	GLI2	1	1	1	0	0	0	0	0
372	GPC3	1	1	1	0	0	0	0	0
373	H3F3B	0	0	1	0	1	1	0	0
374	H3F3C	0	0	0	1	1	1	0	0
375	HIST1H1C	0	0	0	1	1	1	0	0
376	HIST1H2BD	0	0	0	1	1	1	0	0
377	HIST1H3C	0	0	1	0	1	1	0	0
378	ICOSLG	0	0	0	1	1	1	0	0
379	IFNGR1	0	0	0	1	1	1	0	0
380	IL10	0	0	0	1	1	1	0	0
381	INPP4A	0	0	0	1	1	1	0	0
382	IRS1	0	0	0	1	1	1	0	0
383	KAT6A	0	0	1	0	0	0	1	1
384	LATS1	0	0	0	1	1	1	0	0
385	LATS2	0	0	0	1	1	1	0	0
386	LMO2	1	1	1	0	0	0	0	0
387	MDC1	0	0	0	1	1	1	0	0
388	MECOM	1	1	1	0	0	0	0	0
389	MGA	0	0	1	0	1	1	0	0
390	MST1R	0	0	0	0	1	1	1	0
391	MYBL1	1	1	1	0	0	0	0	0
392	MYOD1	0	0	0	1	1	1	0	0
393	NEGR1	0	1	0	0	1	1	0	0
394	NFKBIZ	1	1	1	0	0	0	0	0
395	PAK1	0	0	0	1	1	1	0	0
396	PDCD1	0	0	0	1	1	1	0	0
397	PDPK1	0	0	0	1	1	1	0	0
398	PHF6	1	1	1	0	0	0	0	0
399	PIK3CD	0	0	0	1	1	1	0	0
400	PIK3R3	0	0	0	1	1	1	0	0
401	PLCG2	0	0	0	0	1	1	1	0
402	PLK2	0	0	0	1	1	1	0	0
403	PMAIP1	0	0	0	1	1	1	0	0
404	PPM1D	0	0	1	0	1	1	0	0
405	PRF1	1	1	1	0	0	0	0	0
406	PTPRS	0	0	0	1	1	1	0	0
407	PTPRT	0	0	0	1	1	1	0	0
408	QKI	0	1	1	0	0	0	1	0
409	RPA1	0	0	1	0	0	0	1	1
410	RPS6KA4	0	0	0	1	1	1	0	0
411	RPS6KB2	0	0	0	1	1	1	0	0
412	RUNX1T1	0	0	1	0	0	0	1	1
413	RYBP	0	0	0	1	1	1	0	0
414	SBDS	1	1	1	0	0	0	0	0
415	SETBP1	1	1	1	0	0	0	0	0
416	SHQ1	0	0	0	1	1	1	0	0
417	SMC3	1	1	1	0	0	0	0	0
418	SOX17	0	0	0	1	1	1	0	0
419	STAT6	1	1	1	0	0	0	0	0
420	STK40	0	0	0	1	1	1	0	0
421	TCEB1	0	0	1	0	1	1	0	0
422	TGFBR1	0	0	0	1	1	1	0	0
423	TP53BP1	0	0	1	0	0	1	1	0
424	TP63	0	0	0	1	1	1	0	0
425	VTCN1	0	0	0	1	1	1	0	0
426	WRN	1	1	1	0	0	0	0	0
427	XIAP	0	0	0	1	1	1	0	0
428	XPA	1	1	1	0	0	0	0	0
429	XPC	1	1	1	0	0	0	0	0
430	XRCC3	0	0	1	0	0	0	1	1
431	YES1	0	0	0	1	1	1	0	0
432	ABCB1	0	0	0	0	0	0	1	1
433	ABCC4	0	0	0	0	0	0	1	1
434	ABCG2	0	0	0	0	0	0	1	1
435	ANKRD11	0	0	0	0	1	1	0	0
436	APCDD1	0	0	0	0	0	0	1	1
437	ARFRP1	0	0	0	0	0	0	1	1
438	BABAM1	0	0	1	0	0	1	0	0
439	BACH1	0	0	0	0	0	0	1	1
440	BCL10	0	0	0	0	1	1	0	0
441	BCL2L2	0	0	0	0	0	0	1	1
442	BCR	0	0	0	0	0	0	1	1
443	BIRC3	0	0	0	0	1	1	0	0
444	BTG1	0	0	0	0	0	0	1	1
445	C11orf30	0	0	0	0	0	0	1	1
446	CD58	1	1	0	0	0	0	0	0
447	CDK1	1	1	0	0	0	0	0	0
448	CDK2	1	1	0	0	0	0	0	0
449	CDK5	1	1	0	0	0	0	0	0
450	CDK9	1	1	0	0	0	0	0	0
451	CENPA	0	0	0	0	1	1	0	0
452	CHUK	0	0	0	0	0	0	1	1
453	CRBN	0	0	0	0	0	0	1	1
454	CRTC2	1	1	0	0	0	0	0	0
455	CUL4A	0	0	0	0	0	0	1	1
456	CUL4B	0	0	0	0	0	0	1	1
457	CYP17A1	0	0	0	0	0	0	1	1
458	CYP1B1	0	0	0	0	0	0	1	1
459	CYP2C8	0	0	0	0	0	0	1	1
460	CYP2D6	0	0	0	0	0	0	1	1
461	CYP3A4	0	0	0	0	0	0	1	1
462	CYP3A5	0	0	0	0	0	0	1	1
463	DMD	1	1	0	0	0	0	0	0
464	DNAJB1	0	0	0	0	1	1	0	0
465	DPYD	0	0	0	0	0	0	1	1
466	EIF4A2	0	0	0	0	1	1	0	0
467	EIF4E	0	0	0	0	1	1	0	0
468	ESR2	0	0	0	0	0	0	1	1
469	FAT3	0	0	0	0	0	0	1	1
470	FCGR3A	0	0	0	0	0	0	1	1
471	FGF10	0	0	0	0	0	0	1	1
472	FGF12	0	0	0	0	0	0	1	1
473	FGF14	0	0	0	0	0	0	1	1
474	FGF23	0	0	0	0	0	0	1	1
475	FGF6	0	0	0	0	0	0	1	1
476	FGF7	0	0	0	0	0	0	1	1
477	FKBP9	1	1	0	0	0	0	0	0
478	FOXO1	0	0	0	0	1	1	0	0
479	FYN	0	0	0	0	1	1	0	0
480	GALNT12	0	0	1	0	0	0	1	0
481	GEN1	0	0	1	0	0	0	1	0
482	GID4	0	0	0	0	0	0	1	1
483	GLI3	1	1	0	0	0	0	0	0
484	GNA13	0	0	0	0	0	0	1	1
485	GPR124	0	0	0	0	0	0	1	1
486	GPS2	0	0	0	0	1	1	0	0
487	GSTM5	1	1	0	0	0	0	0	0
488	GSTP1	0	0	0	0	0	0	1	1
489	HIST1H3A	0	0	0	0	1	1	0	0
490	HIST1H3D	0	0	0	0	1	1	0	0
491	HIST1H3E	0	0	0	0	1	1	0	0
492	HIST1H3F	0	0	0	0	1	1	0	0
493	HIST1H3G	0	0	0	0	1	1	0	0
494	HIST1H3H	0	0	0	0	1	1	0	0
495	HIST1H3I	0	0	0	0	1	1	0	0
496	HIST1H3J	0	0	0	0	1	1	0	0
497	HIST2H3C	0	0	0	0	1	1	0	0
498	HIST2H3D	0	0	0	0	1	1	0	0
499	HIST3H3	0	0	0	0	1	1	0	0
500	HLA-B	0	0	0	0	0	1	1	0
501	IKZF3	1	1	0	0	0	0	0	0
502	INHA	0	0	0	0	1	1	0	0
503	ITPA	0	0	0	0	0	0	1	1
504	KDM6B	1	1	0	0	0	0	0	0
505	KLHL6	0	0	0	0	0	0	1	1
506	LMO3	1	1	0	0	0	0	0	0
507	LRP1B	0	0	0	0	0	0	1	1
508	LRP2	0	0	0	0	0	0	1	1
509	LYN	0	0	0	0	0	1	1	0
510	MALT1	0	0	0	0	1	1	0	0
511	MAN1B1	0	0	0	0	0	0	1	1
512	MAP3K14	0	0	0	0	1	1	0	0
513	MAPK3	0	0	0	0	1	1	0	0
514	MST1	0	0	0	0	1	1	0	0
515	MTHFR	0	0	0	0	0	0	1	1
516	NCOA3	0	0	0	0	1	1	0	0
517	NQO1	0	0	0	0	0	0	1	1
518	NTHL1	0	0	1	0	0	1	0	0
519	PAK3	0	0	0	0	0	0	1	1
520	PARP2	0	0	0	0	0	0	1	1
521	PARP3	0	0	0	0	0	0	1	1
522	PARP4	0	0	0	0	0	0	1	1
523	PDK1	0	0	0	0	0	0	1	1
524	PGR	0	0	0	0	1	1	0	0
525	PPP6C	0	0	0	0	1	1	0	0
526	PRAME	1	1	0	0	0	0	0	0
527	PREX2	0	0	0	0	0	1	1	0
528	PRKCZ	1	1	0	0	0	0	0	0
529	PRPF40B	1	1	0	0	0	0	0	0
530	PRPF8	1	1	0	0	0	0	0	0
531	PRSS1	0	0	1	0	0	0	1	0
532	PRSS8	0	0	0	0	0	0	1	1
533	PSMD13	1	1	0	0	0	0	0	0
534	PTK2	1	1	0	0	0	0	0	0
535	RAB35	0	0	0	0	1	1	0	0
536	RBL2	1	1	0	0	0	0	0	0
537	RHPN2	1	1	0	0	0	0	0	0
538	RPL26	1	1	0	0	0	0	0	0
539	RSPO2	0	0	1	0	0	0	1	0
540	SF1	1	1	0	0	0	0	0	0
541	SLC19A1	0	0	0	0	0	0	1	1
542	SLC22A2	0	0	0	0	0	0	1	1
543	SLX4	0	0	1	0	0	1	0	0
544	SMC1A	1	1	0	0	0	0	0	0
545	SOD2	0	0	0	0	0	0	1	1
546	SOS1	0	0	1	0	0	1	0	0
547	SOX10	0	0	0	0	0	0	1	1
548	SS18	0	1	1	0	0	0	0	0
549	STAG1	1	1	0	0	0	0	0	0
550	STAT4	0	0	0	0	0	0	1	1
551	STAT5A	0	0	0	0	1	1	0	0
552	STAT5B	0	0	0	0	1	1	0	0
553	SULT1A1	0	0	0	0	0	0	1	1
554	TCF7L1	1	1	0	0	0	0	0	0
555	TEK	0	0	0	0	0	1	1	0
556	TERC	0	1	0	0	0	0	1	0
557	TIPARP	0	0	0	0	0	0	1	1
558	TPMT	0	0	0	0	0	0	1	1
559	TRAF2	0	0	0	0	1	1	0	0
560	TRRAP	0	0	0	0	0	0	1	1
561	TYMS	0	0	0	0	0	0	1	1
562	UGT1A1	0	0	0	0	0	0	1	1
563	UMPS	0	0	0	0	0	0	1	1
564	WHSC1	0	0	1	0	0	1	0	0
565	WHSC1L1	0	0	1	0	0	1	0	0
566	WISP3	0	0	0	0	0	0	1	1
567	ZFHX3	0	0	0	0	1	1	0	0
568	ZNF703	0	0	0	0	0	0	1	1
569	ZNF708	1	1	0	0	0	0	0	0
570	ZNRF3	0	0	1	0	0	0	1	0
571	ABCB11	0	0	1	0	0	0	0	0
572	ABL2	0	0	0	0	0	0	1	0
573	ACSL1	0	1	0	0	0	0	0	0
574	ACVR1B	0	0	0	0	0	0	1	0
575	ADM2	0	1	0	0	0	0	0	0
576	AGO2	0	0	0	0	0	1	0	0
577	ARHGAP35	0	0	1	0	0	0	0	0
578	ARHGEF12	0	0	1	0	0	0	0	0
579	ATP6V1F	0	1	0	0	0	0	0	0
580	BCL11B	0	0	1	0	0	0	0	0
581	BCL2A1	0	0	0	0	0	0	1	0
582	BRCC3	0	0	1	0	0	0	0	0
583	BRD3	0	0	1	0	0	0	0	0
584	BRE	0	0	1	0	0	0	0	0
585	C17orf70	0	0	1	0	0	0	0	0
586	C19orf40	0	0	1	0	0	0	0	0
587	C1orf86	0	0	1	0	0	0	0	0
588	CADM2	0	1	0	0	0	0	0	0
589	CARM1	0	0	0	0	0	1	0	0
590	CBFA2T3	0	0	1	0	0	0	0	0
591	CDC42	0	0	0	0	0	1	0	0
592	CDH2	0	0	0	0	0	0	1	0
593	CDH20	0	0	0	0	0	0	1	0
594	CDH4	0	0	1	0	0	0	0	0
595	CDH5	0	0	0	0	0	0	1	0
596	CDKN2B-AS1	0	0	1	0	0	0	0	0
597	CHD2	0	0	0	0	0	0	1	0
598	CHD4	0	0	0	0	0	0	1	0
599	CLDN5	0	1	0	0	0	0	0	0
600	COL7A1	0	0	1	0	0	0	0	0
601	CSDE1	0	0	0	0	0	1	0	0
602	CYP2D8P	0	1	0	0	0	0	0	0
603	CYSLTR2	0	0	0	0	0	1	0	0
604	DCLRE1C	0	0	1	0	0	0	0	0
605	DDB1	0	0	1	0	0	0	0	0
606	DDR1	0	0	0	0	0	0	1	0
607	DEPDC5	0	1	0	0	0	0	0	0
608	DHX40	0	1	0	0	0	0	0	0
609	DIS3L2	0	0	1	0	0	0	0	0
610	DKC1	0	0	1	0	0	0	0	0
611	DMC1	0	0	1	0	0	0	0	0
612	DOCK8	0	0	1	0	0	0	0	0
613	DROSHA	0	0	0	0	0	1	0	0
614	DUSP4	0	0	0	0	0	1	0	0
615	EGLN1	0	0	1	0	0	0	0	0
616	ELANE	0	0	1	0	0	0	0	0
617	ELF3	0	0	0	0	0	1	0	0
618	EME1	0	0	1	0	0	0	0	0
619	ENG	0	0	1	0	0	0	0	0
620	EPAS1	0	0	0	0	0	1	0	0
621	EPHA6	0	0	0	0	0	0	1	0
622	EPHB4	0	0	0	0	0	0	1	0
623	EPHB6	0	0	0	0	0	0	1	0
624	ERCC1	0	0	1	0	0	0	0	0
625	ERCC6	0	0	1	0	0	0	0	0
626	ERF	0	0	0	0	0	1	0	0
627	EXO1	0	0	1	0	0	0	0	0
628	EZH1	0	0	0	0	0	1	0	0
629	FAH	0	0	1	0	0	0	0	0
630	FAM20A	1	0	0	0	0	0	0	0
631	FAM58A	0	0	0	0	0	1	0	0
632	FAN1	0	0	1	0	0	0	0	0
633	FANCB	0	0	1	0	0	0	0	0
634	FIP1L1	0	0	0	0	0	0	0	1
635	FOXN4	0	1	0	0	0	0	0	0
636	FRS2	0	0	0	0	0	0	1	0
637	GABRA6	0	0	0	0	0	0	1	0
638	GBA	0	0	1	0	0	0	0	0
639	GLG1	0	1	0	0	0	0	0	0
640	GNB2L1	0	1	0	0	0	0	0	0
641	GOLGA2P4	0	1	0	0	0	0	0	0
642	GRM3	0	0	0	0	0	0	1	0
643	HABP2	0	0	1	0	0	0	0	0
644	HELQ	0	0	1	0	0	0	0	0
645	HFE	0	0	1	0	0	0	0	0
646	HLA-C	0	0	0	0	0	0	1	0
647	HMBS	0	0	1	0	0	0	0	0
648	HSD3B1	0	0	0	0	0	0	1	0
649	HSP90AA1	0	0	0	0	0	0	1	0
650	ID4	0	0	1	0	0	0	0	0
651	IGF2R	0	0	0	0	0	0	1	0
652	IGHG2	0	1	0	0	0	0	0	0
653	IGLJ2	1	0	0	0	0	0	0	0
654	IGLJ3	1	0	0	0	0	0	0	0
655	IGLJ4	1	0	0	0	0	0	0	0
656	IGLJ5	1	0	0	0	0	0	0	0
657	IGLJ6	1	0	0	0	0	0	0	0
658	IGLJ7	1	0	0	0	0	0	0	0
659	INPPL1	0	0	0	0	0	1	0	0
660	INSIG1	0	1	0	0	0	0	0	0
661	INSRR	1	0	0	0	0	0	0	0
662	IRF2	0	0	0	0	0	0	1	0
663	ITK	0	0	1	0	0	0	0	0
664	JAZF1	0	0	1	0	0	0	0	0
665	KAT6B	0	0	1	0	0	0	0	0
666	KCNIP1	0	1	0	0	0	0	0	0
667	KCNQ1	0	0	1	0	0	0	0	0
668	KEL	0	0	0	0	0	0	1	0
669	KIF1B	0	0	1	0	0	0	0	0
670	KLF2	0	0	1	0	0	0	0	0
671	KLLN	0	0	1	0	0	0	0	0
672	KMT2B	0	0	0	0	0	1	0	0
673	KNSTRN	0	0	0	0	0	1	0	0
674	LIG4	0	0	1	0	0	0	0	0
675	LINC00662	0	1	0	0	0	0	0	0
676	LINC00894	0	1	0	0	0	0	0	0
677	LRP6	0	0	0	0	0	0	1	0
678	LTK	0	0	0	0	0	0	1	0
679	LZTR1	0	0	0	0	0	0	1	0
680	MAF	0	0	1	0	0	0	0	0
681	MAFB	0	0	1	0	0	0	0	0
682	MAGI2	0	0	0	0	0	0	1	0
683	MAPKAP1	0	0	0	0	0	1	0	0
684	MBD4	0	0	1	0	0	0	0	0
685	MCM7	0	1	0	0	0	0	0	0
686	MCM8	0	0	1	0	0	0	0	0
687	MERTK	0	0	0	0	0	0	1	0
688	MKNK1	0	0	0	0	0	0	1	0
689	MKNK2	0	0	0	0	0	0	1	0
690	MLH3	0	0	1	0	0	0	0	0
691	MSH3	0	0	0	0	0	1	0	0
692	MSI1	0	0	0	0	0	1	0	0
693	MSI2	0	0	0	0	0	1	0	0
694	MTA1	0	0	1	0	0	0	0	0
695	MTAP	0	0	1	0	0	0	0	0
696	MUS81	0	0	1	0	0	0	0	0
697	MYO9A	0	1	0	0	0	0	0	0
698	NEIL1	0	0	1	0	0	0	0	0
699	NEIL2	0	0	1	0	0	0	0	0
700	NEIL3	0	0	1	0	0	0	0	0
701	NFKBIE	0	0	1	0	0	0	0	0
702	NOX1	0	1	0	0	0	0	0	0
703	NPRL2	0	1	0	0	0	0	0	0
704	NPRL3	0	1	0	0	0	0	0	0
705	NR0B1	0	0	1	0	0	0	0	0
706	NRG1	0	0	1	0	0	0	0	0
707	NT5C2	0	0	1	0	0	0	0	0
708	NUDT1	0	0	0	0	0	0	1	0
709	NUDT6	0	1	0	0	0	0	0	0
710	NUF2	0	0	0	0	0	1	0	0
711	OGG1	0	0	1	0	0	0	0	0
712	PAXIP1	0	0	1	0	0	0	0	0
713	PHLPP2	0	0	0	0	0	0	1	0
714	PML	0	0	1	0	0	0	0	0
715	PNKP	0	0	1	0	0	0	0	0
716	POLB	0	0	1	0	0	0	0	0
717	POLH	0	0	1	0	0	0	0	0
718	POLQ	0	0	1	0	0	0	0	0
719	POT1	0	0	1	0	0	0	0	0
720	PPP1R26P2	0	1	0	0	0	0	0	0
721	PPP4R2	0	0	0	0	0	1	0	0
722	PRDM14	0	0	0	0	0	1	0	0
723	PRKD1	0	0	0	0	0	1	0	0
724	PTCH2	0	0	0	0	0	0	1	0
725	PTK2B	0	0	1	0	0	0	0	0
726	PTP4A1	0	0	0	0	0	1	0	0
727	PTPN14	0	0	1	0	0	0	0	0
728	PVRL4	0	0	1	0	0	0	0	0
729	RAC2	0	0	0	0	0	1	0	0
730	RAD54B	0	0	1	0	0	0	0	0
731	RANBP2	0	0	0	0	0	0	1	0
732	RBBP8	0	0	1	0	0	0	0	0
733	RECQL	0	0	0	0	0	1	0	0
734	RELA	0	0	1	0	0	0	0	0
735	RGSL1	0	1	0	0	0	0	0	0
736	RHBDF2	0	0	1	0	0	0	0	0
737	RHOH	0	0	1	0	0	0	0	0
738	RHOT1	0	0	1	0	0	0	0	0
739	RIF1	0	0	1	0	0	0	0	0
740	RINT1	0	0	1	0	0	0	0	0
741	RNF8	0	0	1	0	0	0	0	0
742	RRAGC	0	0	0	0	0	1	0	0
743	RRAS	0	0	0	0	0	1	0	0
744	RRAS2	0	0	0	0	0	1	0	0
745	RSPO3	0	0	1	0	0	0	0	0
746	RTEL1	0	0	0	0	0	1	0	0
747	RXRA	0	0	0	0	0	1	0	0
748	SDCCAG8	1	0	0	0	0	0	0	0
749	SERPINA1	0	0	1	0	0	0	0	0
750	SESN1	0	0	0	0	0	1	0	0
751	SESN2	0	0	0	0	0	1	0	0
752	SESN3	0	0	0	0	0	1	0	0
753	SETD8	0	0	0	0	0	1	0	0
754	SHOC2	0	0	0	0	0	1	0	0
755	SHROOM3	0	1	0	0	0	0	0	0
756	SLC10A7	0	1	0	0	0	0	0	0
757	SLC25A13	0	0	1	0	0	0	0	0
758	SLC34A2	0	0	1	0	0	0	0	0
759	SLIT2	0	0	0	0	0	0	1	0
760	SLITRK6	0	1	0	0	0	0	0	0
761	SLX1A	0	0	1	0	0	0	0	0
762	SLX1B	0	0	1	0	0	0	0	0
763	SMARCE1	0	0	1	0	0	0	0	0
764	SMYD3	0	0	0	0	0	1	0	0
765	SNCAIP	0	0	0	0	0	0	1	0
766	SPRED1	0	0	0	0	0	1	0	0
767	SPTA1	0	0	0	0	0	0	1	0
768	SQSTM1	0	1	0	0	0	0	0	0
769	SRP19	0	0	1	0	0	0	0	0
770	SRY	0	0	1	0	0	0	0	0
771	STK19	0	0	0	0	0	1	0	0
772	SUSD4	0	1	0	0	0	0	0	0
773	TAF1	0	0	0	0	0	0	1	0
774	TAL1	0	0	1	0	0	0	0	0
775	TAL2	0	0	1	0	0	0	0	0
776	TAP1	0	0	0	0	0	1	0	0
777	TAP2	0	0	0	0	0	1	0	0
778	TAZ	0	0	1	0	0	0	0	0
779	TDG	0	0	1	0	0	0	0	0
780	TEX12	0	0	1	0	0	0	0	0
781	TFE3	0	0	1	0	0	0	0	0
782	TLR4	0	1	0	0	0	0	0	0
783	TLX3	0	0	1	0	0	0	0	0
784	TNF	0	0	0	0	0	0	1	0
785	TNKS	0	0	0	0	0	0	1	0
786	TNKS2	0	0	0	0	0	0	1	0
787	TOP2A	0	0	0	0	0	0	1	0
788	TOPBP1	0	0	1	0	0	0	0	0
789	TRAF3	0	0	1	0	0	0	0	0
790	TRAJ16	1	0	0	0	0	0	0	0
791	TRAJ2	1	0	0	0	0	0	0	0
792	TRAJ24	1	0	0	0	0	0	0	0
793	TRAJ28	1	0	0	0	0	0	0	0
794	TRAJ33	1	0	0	0	0	0	0	0
795	TRAJ36	1	0	0	0	0	0	0	0
796	TRAJ40	1	0	0	0	0	0	0	0
797	TRAJ42	1	0	0	0	0	0	0	0
798	TRAJ47	1	0	0	0	0	0	0	0
799	TRAJ61	1	0	0	0	0	0	0	0
800	TRAJ9	1	0	0	0	0	0	0	0
801	TRBJ2-1	1	0	0	0	0	0	0	0
802	TRBV30	1	0	0	0	0	0	0	0
803	TRGC2	1	0	0	0	0	0	0	0
804	TRGJ2	1	0	0	0	0	0	0	0
805	TRGJP	1	0	0	0	0	0	0	0
806	TRGJP1	1	0	0	0	0	0	0	0
807	TRGJP2	1	0	0	0	0	0	0	0
808	TRGV11	1	0	0	0	0	0	0	0
809	TRIM37	0	0	1	0	0	0	0	0
810	TYRO3	0	0	0	0	0	0	1	0
811	UBE2T	0	0	1	0	0	0	0	0
812	UIMC1	0	0	1	0	0	0	0	0
813	UPF1	0	0	0	0	0	1	0	0
814	UROD	0	0	1	0	0	0	0	0
815	USP28	0	0	1	0	0	0	0	0
816	USP8	0	0	1	0	0	0	0	0
817	WAS	0	0	1	0	0	0	0	0
818	WWTR1	0	0	0	0	0	1	0	0
819	XRCC1	0	0	1	0	0	0	0	0
820	XRCC4	0	0	1	0	0	0	0	0
821	XRCC5	0	0	1	0	0	0	0	0
822	XRCC6	0	0	1	0	0	0	0	0
823	ZBTB2	0	0	0	0	0	0	1	0
824	ZNF396	0	1	0	0	0	0	0	0
825	ZNF705E	0	1	0	0	0	0	0	0

## Sheet: sTable.3
Sup.Table.3 Characteristic of patients treated by Cisplatin + Pemetrexed with or without Bevacizumab
	Cisplatin,Bevacizumab, Pemetrexed Disodium (N=42)	Cisplatin,Pemetrexed Disodium (N=72)	P value
Age
Mean (SD)	56.9 (8.15)	59.0 (7.64)	0.168
Race
AAPI	4 (9.5%)	4 (5.6%)
Black	3 (7.1%)	3 (4.2%)	0.75
Other	2 (4.8%)	2 (2.8%)
Unknown	2 (4.8%)	6 (8.3%)
White	31 (73.8%)	57 (79.2%)
Sex
Female	31 (73.8%)	49 (68.1%)
Male	11 (26.2%)	23 (31.9%)	0.663
Stage
Stage I	1 (2.4%)	7 (9.7%)
Stage II	0 (0%)	5 (6.9%)	0.006
Stage Ill	1(2.4%)	12 (16.7%)
Stage IV	40 (95.2%)	48 (66.7%)
Smoking
Current user	7 (16.7%)	7 (9.7%)
Former user	27 (64.3%)	46 (63.9%)	0.439
Never used	8 (19.0%)	19 (26.4%)
